# Supplementary material for: Determination of Predominance of Influenza Virus Strains in the Americas
Source: Emerg Infect Dis. 2015 Jul;21(7):1209–12. doi: 10.3201/eid2107.140788 (PMC4816329; doi:10.3201/eid2107.140788)
Supplement: Technical Appendix — Most commonly identified antigenic characterizations of influenza strains in the Americas during 2002–2013. [file 14-0788-Techapp-s1.xlsx]

## Sheet: Sheet1
	Technical Appendix. Most commonly identified antigenic characterizations of influenza strains in the Americas during 2002–2013
South America	S→S	S→C*	S→N	C→S	Central America	C→C	C→N*	N→C	North America	N→N	N→S*
2002									2002-2003
A/NEW CALEDONIA/20/99-LIKE (H1)	↓		→						A/NEW CALEDONIA/20/99-LIKE (H1)	↓	↙
A/PANAMA/2007/99-LIKE (H3N2)	↓		→						A/PANAMA/2007/99-LIKE (H3N2)		↙
B/SHANDONG/7/97-LIKE (VIC)			→						B/SHANDONG/7/97-LIKE (VIC)	↓
2003									2003-2004
A/NEW CALEDONIA/20/99-LIKE (H1)			→						A/NEW CALEDONIA/20/99-LIKE (H1)	↓
A/PANAMA/2007/99-LIKE (H3N2)									A/FUJIAN/411/2002-LIKE(H3) †		↙
NA									B/SHANDONG/7/97-LIKE (VIC)
2004									2004-2005
NA									A/NEW CALEDONIA/20/99-LIKE (H1)	↓	↙
A/FUJIAN/411/2002-LIKE(H3)									A/CALIFORNIA/07/2004-LIKE (H3N2) †	↓	↙
B/SHANGHAI/361/2002-LIKE (YAM) †			→						B/SHANGHAI/361/2002-LIKE (YAM)	↓
2005									2005-2006
A/NEW CALEDONIA/20/99-LIKE (H1)	↓		→					↙	A/NEW CALEDONIA/20/99-LIKE (H1)	↓	↙
A/CALIFORNIA/07/2004-LIKE (H3N2)			→						A/CALIFORNIA/07/2004-LIKE (H3N2)
B/MALAYSIA/2505/2005-LIKE (VIC) LOW	↓								B/SHANGHAI/361/2002-LIKE (YAM)
2006					2006				2006-2007
A/NEW CALEDONIA/20/99-LIKE (H1)	↓	→	→	↙	A/NEW CALEDONIA/20/99-LIKE (H1)	↓	→	↙	A/NEW CALEDONIA/20/99-LIKE (H1)		↙
A/WISCONSIN/67/2005-LIKE (H3N2) †		→	→		A/WISCONSIN/67/2005-LIKE (H3N2) LOW		→		A/WISCONSIN/67/2005-LIKE (H3N2) LOW
B/MALAYSIA/2505/2005-LIKE (VIC) LOW †			→						B/MALAYSIA/2505/2005-LIKE (VIC)	↓
2007					2007				2007-2008
A/NEW CALEDONIA/20/99-LIKE (H1)		→			A/NEW CALEDONIA/20/99-LIKE (H1)				A/SOLOMON ISLANDS/03/2006-LIKE (H1N1)
A/BRISBANE/10/2007-LIKE (H3N2) †	↓	→	→	↙	A/BRISBANE/10/2007-LIKE (H3N2)	↓	→	↙	A/BRISBANE/10/2007-LIKE (H3N2)	↓	↙
B/FLORIDA/04/2006-LIKE (YAM)	↓								B/MALAYSIA/2505/2005-LIKE (VIC)
2008					2008				2008-2009
A/BRISBANE/59/2007-LIKE (H1N1) †		→	→		A/BRISBANE/59/2007-LIKE (H1N1)		→		A/BRISBANE/59/2007-LIKE (H1N1)
A/BRISBANE/10/2007-LIKE (H3N2)	↓	→	→	↙	A/BRISBANE/10/2007-LIKE (H3N2)		→	↙	A/BRISBANE/10/2007-LIKE (H3N2)		↙
B/FLORIDA/04/2006-LIKE (YAM) †	↓	→	→	↙	B/FLORIDA/04/2006-LIKE (YAM)		→		B/FLORIDA/04/2006-LIKE (YAM)		↙
2009					2009				2009-2010
A/CALIFORNIA/07/2009-LIKE (H1N1)PDM09 †	↓	→	→	↙	A/CALIFORNIA/07/2009-LIKE (H1N1)PDM09	↓	→	↙	A/CALIFORNIA/07/2009-LIKE (H1N1)PDM09	↓	↙
A/BRISBANE/10/2007-LIKE (H3N2)		→			A/BRISBANE/10/2007-LIKE (H3N2)			↙	A/PERTH/16/2009-LIKE (H3N2) †	↓	↙
A/BRISBANE/10/2007-LIKE (H3N2) LOW					A/PERTH/16/2009-LIKE (H3N2)				A/BRISBANE/10/2007-LIKE (H3N2)
B/FLORIDA/04/2006-LIKE (YAM)				↙	B/BRISBANE/60/2008-LIKE	↓	→	↙	B/BRISBANE/60/2008-LIKE †	↓	↙
2010					2010				2010-2011
A/CALIFORNIA/07/2009-LIKE (H1N1)PDM09	↓	→	→	↙	A/CALIFORNIA/07/2009-LIKE (H1N1)PDM09	↓	→	↙	A/CALIFORNIA/07/2009-LIKE (H1N1)PDM09	↓	↙
A/PERTH/16/2009-LIKE (H3N2)	↓	→	→	↙	A/PERTH/16/2009-LIKE (H3N2)	↓	→	↙	A/PERTH/16/2009-LIKE (H3N2)	↓	↙
B/BRISBANE/60/2008-LIKE	↓	→	→	↙	B/BRISBANE/60/2008-LIKE	↓	→	↙	B/BRISBANE/60/2008-LIKE	↓	↙
2011					2011				2011-2012
A/CALIFORNIA/07/2009-LIKE (H1N1)PDM09	↓	→	→	↙	A/CALIFORNIA/07/2009-LIKE (H1N1)PDM09	↓	→	↙	A/CALIFORNIA/07/2009-LIKE (H1N1)PDM09	↓	↙
A/PERTH/16/2009-LIKE (H3N2)	↓	→	→	↙	A/PERTH/16/2009-LIKE (H3N2)	↓	→	↙	A/PERTH/16/2009-LIKE (H3N2)		↙
B/BRISBANE/60/2008-LIKE		→	→		B/BRISBANE/60/2008-LIKE	↓	→	↙	B/BRISBANE/60/2008-LIKE
2012					2012				2012-2013
A/CALIFORNIA/07/2009-LIKE (H1N1)PDM09	↓	→	→	↙	A/CALIFORNIA/07/2009-LIKE (H1N1)PDM09	↓	→	↙	A/CALIFORNIA/07/2009-LIKE (H1N1)pdm09		↙
A/PERTH/16/2009-LIKE (H3N2)		→			A/PERTH/16/2009-LIKE (H3N2)			↙	A/VICTORIA/361/2011-LIKE (H3N2) †		↙
B/WISCONSIN/01/2010-LIKE				↙	B/BRISBANE/60/2008-LIKE	↓		↙	B/WISCONSIN/01/2010-LIKE
2013					2013				2013-2014
A/CALIFORNIA/07/2009-LIKE (H1N1)pdm09		→			A/CALIFORNIA/07/2009-LIKE (H1N1)pdm09
A/VICTORIA/361/2011-LIKE (H3N2)		→			A/VICTORIA/361/2011-LIKE (H3N2)
B/BRISBANE/60/2008-LIKE		→			B/BRISBANE/60/2008-LIKE & B/WISCONSIN/01/2010-LIKE
Proportion of years when dominant antigenic characterization in one subregion predicts dominant characterization in another subregion	0.444444	0.833333	0.666667	0.541667		0.5	0.714286	0.666667		0.484848	0.606061
	*Most commonly identified antigenic characterization of influenza strain in South America (S) predicts most common characterization in Central America (C). Most commonly identified antigenic characterization predicts most common characterization in North America (N). †Characterization identified as newly dominant in South America subsequently became dominant in North America and vice versa.
